# Supplementary material for: Single-Cell Transcriptomics Uncovers Cellular Heterogeneity, Mechanisms, and Therapeutic Targets for Parkinson’s Disease
Source: Front Genet. 2022 May 4;13:686739. doi: 10.3389/fgene.2022.686739 (PMC9114673; doi:10.3389/fgene.2022.686739)
Supplement: Supplementary file 1 [file Table2.XLSX]

## Sheet: Sheet1
Gene name	log2FC	P value	Q value	PD	Control
ANXA2	-0.58507	9.3e-37	1.83e-32	1.2992	1.88427
GPR85	-0.58912	5.39e-19	1.06e-14	1.17421	1.76334
SLC5A6	-0.59873	4.83e-21	9.51e-17	0.553201	1.15193
TFRC	-0.60505	1.63e-18	3.2e-14	1.59663	2.20169
SUMF1	-0.61546	8.46e-27	1.66e-22	1.45118	2.06664
HOMER2	-0.61767	2.04e-41	4.01e-37	0.390688	1.00836
ATP7B	-0.61786	1.08e-27	2.13e-23	0.721425	1.33928
STXBP6	-0.62734	4.73e-20	9.31e-16	1.49226	2.11961
DEPTOR	-0.62882	2.95e-24	5.8e-20	0.714011	1.34283
USP54	-0.63321	3.96e-30	7.79e-26	1.48746	2.12067
HLF	-0.6345	2.1e-24	4.13e-20	1.08936	1.72385
GPCPD1	-0.63554	2.34e-18	4.6e-14	1.59312	2.22866
EML1	-0.66153	9.12e-30	1.79e-25	0.964141	1.62567
LIFR	-0.66176	2.81e-26	5.52e-22	1.26368	1.92545
FAM107A	-0.67087	1.25e-42	2.46e-38	2.16048	2.83135
EXT1	-0.67137	5.89e-20	1.16e-15	1.32965	2.00102
FLNA	-0.67243	3.91e-37	7.7e-33	1.57754	2.24997
ACTB	-0.67806	3.63e-61	7.14e-57	3.58963	4.26769
NAALADL2	-0.67807	5.14e-26	1.01e-21	0.623565	1.30163
HERC2	-0.67939	3.44e-32	6.76e-28	3.37588	4.05527
LRMDA	-0.68071	2.08e-26	4.09e-22	2.5393	3.22001
ABCB1	-0.68283	6.64e-22	1.31e-17	4.13935	4.82218
VWF	-0.68524	2.6e-41	5.12e-37	3.90375	4.58899
ABCD3	-0.68553	1.5e-29	2.96e-25	1.09917	1.78469
S100A10	-0.69014	3.29e-36	6.46e-32	1.68278	2.37292
PTPRM	-0.70001	5.34e-39	1.05e-34	3.58717	4.28718
SLC2A1	-0.70641	4.41e-47	8.67e-43	2.44204	3.14845
PLP1	-0.70932	2.88e-18	5.67e-14	1.32606	2.03538
ABLIM1	-0.72891	3.08e-40	6.07e-36	2.02487	2.75379
ITGA6	-0.72995	5.55e-34	1.09e-29	2.30821	3.03816
NET1	-0.75171	6.81e-32	1.34e-27	1.08741	1.83912
SMAD6	-0.76299	4.03e-28	7.92e-24	1.57838	2.34137
CAVIN2	-0.76502	1.61e-42	3.18e-38	1.35735	2.12237
AIF1L	-0.77504	3.43e-45	6.74e-41	0.860452	1.63549
PRSS23	-0.78035	2.86e-36	5.63e-32	1.00781	1.78816
MYRIP	-0.78991	7.17e-32	1.41e-27	2.89634	3.68625
ADAMTS6	-0.80137	1.21e-20	2.38e-16	0.871313	1.67268
PALMD	-0.80446	1.6e-45	3.15e-41	1.61322	2.41768
GFAP	-0.84315	2.14e-35	4.21e-31	2.29579	3.13893
DCLK1	-0.85043	9.11e-32	1.79e-27	0.779111	1.62954
MCC	-0.85129	1.24e-39	2.43e-35	2.12497	2.97626
GALNT17	-0.8744	2.87e-25	5.64e-21	1.21901	2.09341
FAM155A	-0.89704	1.17e-16	2.3e-12	1.87401	2.77105
ATP10A	-0.91197	8.42e-40	1.66e-35	3.78749	4.69946
BMP6	-1.08866	1.68e-30	3.3e-26	1.44058	2.52923
CP	-1.14446	6.52e-54	1.28e-49	2.04255	3.18701
TIMP1	-1.26855	1.09e-22	2.15e-18	1.4691	2.73766
EDN1	-1.30394	1.71e-61	3.37e-57	1.45338	2.75733
THSD4	-1.47657	2.93e-86	5.76e-82	3.06654	4.54311
TAGLN	-1.6597	3.36e-56	6.62e-52	1.21456	2.87426
